# Supplementary material for: Post‐Degradation Recovery of CsPbI3 Quantum Dot Solar Cells
Source: Small. 2025 Jan 9;21(7):2409709. doi: 10.1002/smll.202409709 (PMC11840470; doi:10.1002/smll.202409709)
Supplement: Supplementary file 2 — Supporting Information [file SMLL-21-2409709-s002.zip]

Archive with 2 entries (2 files):
- eqe-cspbi3.xlsx
- jv-cspbi3.xlsx
