# Supplementary material for: Post‐Degradation Recovery of CsPbI3 Quantum Dot Solar Cells
Source: Small. 2025 Jan 9;21(7):2409709. doi: 10.1002/smll.202409709 (PMC11840470; doi:10.1002/smll.202409709)
Supplement: Supplementary file 2 — Supporting Information [file SMLL-21-2409709-s002.zip › eqe-cspbi3.xlsx]

## Sheet: 220407_isalts_d03_p3_EQE_01
Wavelength [nm]	EQE [%]
800	0.305204
795	0.296287
790	0.287578
785	0.280513
780	0.269661
775	0.263726
770	0.256357
765	0.250445
760	0.251565
755	0.255383
750	0.269677
745	0.311509
740	0.411725
735	0.649504
730	1.16258
725	2.30983
720	4.72562
715	9.50281
710	17.4158
705	28.4251
700	39.7513
695	47.7088
690	52.1853
685	54.285
680	55.0594
675	55.124
670	54.8725
665	54.2883
660	53.5114
655	52.7799
650	51.9875
645	51.2044
640	50.521
635	49.8715
630	49.3998
625	49.1763
620	49.1932
615	49.6228
610	50.2613
605	51.2198
600	52.4719
595	54.0164
590	56.248
585	58.2006
580	60.6055
575	63.0409
570	65.3388
565	67.4373
560	69.1258
555	70.6236
550	71.6979
545	72.1168
540	71.9462
535	71.7325
530	71.4885
525	71.5402
520	71.6161
515	70.4589
510	71.6486
505	72.3497
500	73.3598
495	74.0017
490	74.8631
485	75.4217
480	75.9944
475	76.2738
470	76.562
465	76.7542
460	76.8565
455	76.6101
450	76.391
445	76.1363
440	75.7616
435	75.2947
430	74.8608
425	74.0535
420	73.2126
415	72.5184
410	71.7728
405	71.0275
400	70.0815
395	69.0506
390	67.349
385	66.6597
380	65.341
375	65.4536
370	63.9495
365	64.0326
360	63.6004
355	63.8803
350	65.028
