# Supplementary material for: Post‐Degradation Recovery of CsPbI3 Quantum Dot Solar Cells
Source: Small. 2025 Jan 9;21(7):2409709. doi: 10.1002/smll.202409709 (PMC11840470; doi:10.1002/smll.202409709)
Supplement: Supplementary file 2 — Supporting Information [file SMLL-21-2409709-s002.zip › jv-cspbi3.xlsx]

## Sheet: 220407_isalts_d03_ref_encaps_p3
Voltage [V]	Current [mA/cm2]
1.30004	15.9263
1.25	10.0323
1.2	3.78129
1.15002	-1.95016
1.09999	-6.62615
1.05016	-10.0163
1.00004	-12.2262
0.950002	-13.6225
0.899967	-14.4913
0.849982	-15.0202
0.799947	-15.4344
0.75003	-15.6
0.70001	-15.8728
0.650024	-16.0159
0.600108	-16.2998
0.549991	-16.4655
0.499959	-16.6263
0.449966	-16.7656
0.399936	-16.8923
0.349957	-17.0387
0.299946	-17.1246
0.249947	-17.2478
0.199978	-17.2986
0.150102	-17.368
0.100004	-17.4184
0.0499965	-17.4641
-1.20299e-05	-17.5516
0.0499957	-17.355
0.100016	-17.2545
0.150003	-16.9609
0.199931	-16.7951
0.24997	-16.4604
0.30005	-16.1798
0.349965	-15.8143
0.399939	-15.324
0.45	-14.7962
0.499974	-14.1954
0.550016	-13.5427
0.599989	-12.7391
0.650014	-11.8786
0.700005	-10.864
0.75016	-9.80356
0.799931	-8.65094
0.849994	-7.45581
0.899971	-6.20573
0.949975	-4.86302
1.00002	-3.3481
1.05003	-1.55399
1.10003	0.60705
1.15001	3.22279
1.20002	6.32718
1.24996	9.85699
1.30003	14.0346
